# Supplementary material for: Wavenumber Calibration Protocol for Raman Spectrometers Using Physical Modelling and a Fast Search Algorithm
Source: Appl Spectrosc. 2024 Jun 2;78(8):790–805. doi: 10.1177/00037028241254847 (PMC11340246; doi:10.1177/00037028241254847)
Supplement: sj-zip-1-asp-10.1177_00037028241254847 - Supplemental material for Wavenumber Calibration Protocol for Raman Spectrometers Using Physical Modelling and a Fast Search Algorithm [file sj-zip-1-asp-10.1177_00037028241254847.zip]

Archive with 17 entries (16 files):
- ASP-23-0305.R1_Hennelly_Supplemental_Material/
- ASP-23-0305.R1_Hennelly_Supplemental_Material/supplementary_information.tex
- __MACOSX/ASP-23-0305.R1_Hennelly_Supplemental_Material/._supplementary_information.tex
- ASP-23-0305.R1_Hennelly_Supplemental_Material/supplementary_information.out
- __MACOSX/ASP-23-0305.R1_Hennelly_Supplemental_Material/._supplementary_information.out
- ASP-23-0305.R1_Hennelly_Supplemental_Material/supplementary_information.bbl
- __MACOSX/ASP-23-0305.R1_Hennelly_Supplemental_Material/._supplementary_information.bbl
- ASP-23-0305.R1_Hennelly_Supplemental_Material/supplementary_information.pdf
- __MACOSX/ASP-23-0305.R1_Hennelly_Supplemental_Material/._supplementary_information.pdf
- ASP-23-0305.R1_Hennelly_Supplemental_Material/supplementary_information.synctex.gz
- __MACOSX/ASP-23-0305.R1_Hennelly_Supplemental_Material/._supplementary_information.synctex.gz
- ASP-23-0305.R1_Hennelly_Supplemental_Material/supplementary_information.aux
- __MACOSX/ASP-23-0305.R1_Hennelly_Supplemental_Material/._supplementary_information.aux
- ASP-23-0305.R1_Hennelly_Supplemental_Material/supplementary_information.log
- __MACOSX/ASP-23-0305.R1_Hennelly_Supplemental_Material/._supplementary_information.log
- ASP-23-0305.R1_Hennelly_Supplemental_Material/supplementary_information.blg
- __MACOSX/ASP-23-0305.R1_Hennelly_Supplemental_Material/._supplementary_information.blg
