# Supplementary material for: Wavenumber Calibration Protocol for Raman Spectrometers Using Physical Modelling and a Fast Search Algorithm
Source: Appl Spectrosc. 2024 Jun 2;78(8):790–805. doi: 10.1177/00037028241254847 (PMC11340246; doi:10.1177/00037028241254847)
Supplement: sj-zip-1-asp-10.1177_00037028241254847 - Supplemental material for Wavenumber Calibration Protocol for Raman Spectrometers Using Physical Modelling and a Fast Search Algorithm [file sj-zip-1-asp-10.1177_00037028241254847.zip › ASP-23-0305.R1_Hennelly_Supplemental_Material/supplementary_information.out]

\BOOKMARK [1][]{section*.1}{\376\377\000B\000a\000c\000k\000g\000r\000o\000u\000n\000d\000\040\000-\000\040\000W\000a\000v\000e\000n\000u\000m\000b\000e\000r\000\040\000C\000a\000l\000i\000b\000r\000a\000t\000i\000o\000n}{}% 1
\BOOKMARK [1][]{section*.4}{\376\377\000M\000o\000r\000e\000\040\000d\000e\000t\000a\000i\000l\000s\000\040\000o\000n\000\040\000T\000a\000b\000l\000e\000\040\0001\000\040\000a\000n\000d\000\040\0002}{}% 2
\BOOKMARK [1][]{section*.5}{\376\377\000R\000e\000s\000u\000l\000t\000s\000\040\000u\000s\000i\000n\000g\000\040\000S\000t\000a\000n\000d\000a\000r\000d\000\040\000D\000e\000v\000i\000a\000t\000i\000o\000n\000\040\000a\000n\000d\000\040\000R\000M\000S\000E}{}% 3
\BOOKMARK [1][]{section*.12}{\376\377\000D\000e\000t\000a\000i\000l\000e\000d\000\040\000a\000n\000a\000l\000y\000s\000i\000s\000\040\000o\000f\000\040\000p\000e\000a\000k\000\040\000e\000r\000r\000o\000r}{}% 4
\BOOKMARK [1][]{section*.16}{\376\377\000E\000f\000f\000e\000c\000t\000\040\000o\000f\000\040\000m\000a\000t\000e\000r\000i\000a\000l\000\040\000d\000i\000s\000p\000e\000r\000s\000i\000o\000n\000\040\000o\000n\000\040\000v\000o\000l\000u\000m\000e\000-\000p\000h\000a\000s\000e\000\040\000h\000o\000l\000o\000g\000r\000a\000p\000h\000i\000c\000\040\000t\000r\000a\000n\000s\000-\000\040\000m\000i\000s\000s\000i\000o\000n\000\040\000g\000r\000a\000t\000i\000n\000g\000s}{}% 5
