# Supplementary material for: Wavenumber Calibration Protocol for Raman Spectrometers Using Physical Modelling and a Fast Search Algorithm
Source: Appl Spectrosc. 2024 Jun 2;78(8):790–805. doi: 10.1177/00037028241254847 (PMC11340246; doi:10.1177/00037028241254847)
Supplement: sj-zip-1-asp-10.1177_00037028241254847 - Supplemental material for Wavenumber Calibration Protocol for Raman Spectrometers Using Physical Modelling and a Fast Search Algorithm [file sj-zip-1-asp-10.1177_00037028241254847.zip › ASP-23-0305.R1_Hennelly_Supplemental_Material/supplementary_information.bbl]

\begin{thebibliography}{10}
\providecommand{\url}[1]{\texttt{#1}}
\providecommand{\urlprefix}{URL }
\expandafter\ifx\csname urlstyle\endcsname\relax
  \providecommand{\doi}[1]{DOI:\discretionary{}{}{}#1}\else
  \providecommand{\doi}{DOI:\discretionary{}{}{}\begingroup
  \urlstyle{rm}\Url}\fi
\providecommand{\eprint}[2][]{\url{#2}}

\bibitem{hennelly2022improved}
Hennelly B and Liu D.
\newblock Improved wavelength calibration by modelling the spectrometer.
\newblock \emph{Applied Spectroscopy} 2022; : 00037028221111796.

\bibitem{hamaguchi1988calibrating}
Hamaguchi HO.
\newblock Calibrating multichannel raman spectrometers.
\newblock \emph{Applied Spectroscopy Reviews} 1988; 24(1-2): 137--174.

\bibitem{vickers1996compact}
Vickers TJ, Rosen CA and Mann CK.
\newblock Compact raman spectrometers: data handling methods.
\newblock \emph{Applied spectroscopy} 1996; 50(8): 1074--1081.

\bibitem{vickers1999raman}
Vickers TJ and Mann CK.
\newblock Raman shift calibration of a compact multichannel spectrometer.
\newblock \emph{Applied Spectroscopy} 1999; 53(12): 1617--1622.

\bibitem{hawkins1983wavenumber}
Hawkins R, Hoke M and Shaw J.
\newblock Wavenumber calibration of fourier transform spectra.
\newblock \emph{Applied Spectroscopy} 1983; 37(2): 134--139.

\bibitem{vickers1995line}
Vickers TJ and Mann CK.
\newblock On-line monitoring by raman spectroscopy: instrument control and
  calibration.
\newblock In \emph{Optical Sensors for Environmental and Chemical Process
  Monitoring}, volume 2367. International Society for Optics and Photonics, pp.
  219--227.

\bibitem{fountain1995routine}
Fountain~III AW, Mann CK and Vickers TJ.
\newblock Routine wavenumber calibration of an ft-raman spectrometer.
\newblock \emph{Applied spectroscopy} 1995; 49(7): 1048--1053.

\bibitem{berg2006wavenumber}
Berg RW and N{\o}rbygaard T.
\newblock Wavenumber calibration of ccd detector raman spectrometers controlled
  by a sinus arm drive.
\newblock \emph{Applied Spectroscopy Reviews} 2006; 41(2): 165--183.

\bibitem{petrov2017wavenumber}
Petrov DV, Matrosov I, Sedinkin D et~al.
\newblock Wavenumber calibration of a multichannel raman spectrometer.
\newblock In \emph{23rd International Symposium on Atmospheric and Ocean
  Optics: Atmospheric Physics}, volume 10466. International Society for Optics
  and Photonics, p. 1046606.

\bibitem{holy2004determination}
Holy JA.
\newblock Determination of spectrometer-detector parameters from calibration
  spectra and the use of the parameters in spectrometer calibrations.
\newblock \emph{Applied spectroscopy} 2004; 58(10): 1219--1227.

\bibitem{fountain1998factors}
Fountain AW, Vickers TJ and Mann CK.
\newblock Factors that affect the accuracy of raman shift measurements on
  multichannel spectrometers.
\newblock \emph{Applied spectroscopy} 1998; 52(3): 462--468.

\bibitem{carter1995frequency}
Carter DA, Thompson WR, Taylor CE et~al.
\newblock Frequency/wavelength calibration of multipurpose multichannel raman
  spectrometers. part ii: calibration fit considerations and calibration
  standards.
\newblock \emph{Applied spectroscopy} 1995; 49(11): 1561--1576.

\bibitem{hutsebaut2005evaluation}
Hutsebaut D, Vandenabeele P and Moens L.
\newblock Evaluation of an accurate calibration and spectral standardization
  procedure for raman spectroscopy.
\newblock \emph{Analyst} 2005; 130(8): 1204--1214.

\bibitem{raj2020toward}
Raj A, Kato C, Witek HA et~al.
\newblock Toward standardization of raman spectroscopy: Accurate wavenumber and
  intensity calibration using rotational raman spectra of h2, hd, d2, and
  vibration--rotation spectrum of o2.
\newblock \emph{Journal of Raman Spectroscopy} 2020; 51(10): 2066--2082.

\bibitem{liu2018investigation}
Liu D, Byrne HJ, O'Neill L et~al.
\newblock Investigation of wavenumber calibration for raman spectroscopy using
  a polymer reference.
\newblock In \emph{Optical Sensing and Detection V}, volume 10680. SPIE, pp.
  486--497.

\bibitem{wollman1993evaluation}
Wollman S and Bohn P.
\newblock Evaluation of polynomial fitting functions for use with ccd arrays in
  raman spectroscopy.
\newblock \emph{Applied Spectroscopy} 1993; 47(1): 125--126.

\bibitem{fales2021evaluation}
Fales AM, Ilev IK and Pfefer TJ.
\newblock Evaluation of standardized performance test methods for biomedical
  raman spectroscopy.
\newblock \emph{Journal of Biomedical Optics} 2021; 27(7): 074705.

\bibitem{ryabchykov2019analyzing}
Ryabchykov O, Guo S and Bocklitz T.
\newblock Analyzing raman spectroscopic data.
\newblock \emph{Physical Sciences Reviews} 2019; 4(2).

\bibitem{itoh2019baseline}
Itoh N, Shirono K and Fujimoto T.
\newblock Baseline assessment for the consistency of raman shifts acquired with
  26 different raman systems and necessity of the standardization calibration
  protocol.
\newblock \emph{Analytical Sciences} 2019; : 18P501.

\bibitem{guo2020comparability}
Guo S, Beleites C, Neugebauer U et~al.
\newblock Comparability of raman spectroscopic configurations: a large scale
  cross-laboratory study.
\newblock \emph{Analytical Chemistry} 2020; 92(24): 15745--15756.

\bibitem{weatherall2013adapting}
Weatherall JC, Barber J, Brauer CS et~al.
\newblock Adapting raman spectra from laboratory spectrometers to portable
  detection libraries.
\newblock \emph{Applied Spectroscopy} 2013; 67(2): 149--157.

\bibitem{carrabba2006wavenumber}
Carrabba MM.
\newblock Wavenumber standards for r aman spectrometry.
\newblock \emph{Handbook of vibrational spectroscopy} 2006; .

\bibitem{itoh2020reliable}
Itoh N and Shirono K.
\newblock Reliable estimation of raman shift and its uncertainty for a
  non-doped si substrate (nmij crm 5606-a).
\newblock \emph{Journal of Raman Spectroscopy} 2020; 51(12): 2496--2504.

\bibitem{council2016european}
COUNCIL OE.
\newblock European pharmacopoeia.
\newblock \emph{Strasbourg, France: Council of Europe} 2016; .

\bibitem{shen1992abscissa}
Shen C, Vickers TJ and Mann CK.
\newblock Abscissa error detection and correction in raman spectroscopy.
\newblock \emph{Applied spectroscopy} 1992; 46(5): 772--777.

\bibitem{birch1993updated}
Birch K and Downs M.
\newblock An updated edl{\'e}n equation for the refractive index of air.
\newblock \emph{Metrologia} 1993; 30(3): 155.

\bibitem{ciddor1996refractive}
Ciddor PE.
\newblock Refractive index of air: new equations for the visible and near
  infrared.
\newblock \emph{Applied optics} 1996; 35(9): 1566--1573.

\bibitem{pelletier1999effects}
Pelletier M.
\newblock Effects of temperature on cyclohexane raman bands.
\newblock \emph{Applied spectroscopy} 1999; 53(9): 1087--1096.

\bibitem{ASTM1840}
{ASTM E1840-96(2014)}.
\newblock {Standard guide for Raman Shift standards for spectrometer
  calibration}.
\newblock Standard, ASTM International, West Conshohocken,Pennsylvania, 2014.

\bibitem{komasa2011quantum}
Komasa J, Piszczatowski K, {\L}ach G et~al.
\newblock Quantum electrodynamics effects in rovibrational spectra of molecular
  hydrogen.
\newblock \emph{Journal of chemical theory and computation} 2011; 7(10):
  3105--3115.

\bibitem{pachucki2010rovibrational}
Pachucki K and Komasa J.
\newblock Rovibrational levels of hd.
\newblock \emph{Physical Chemistry Chemical Physics} 2010; 12(32): 9188--9196.

\bibitem{edwards1981vibration}
Edwards H, Long D, Najm K et~al.
\newblock The vibration-rotation raman spectra of 18o2, 17o18o, 17o2 and 16o2.
\newblock \emph{Journal of Raman Spectroscopy} 1981; 10(1): 60--63.

\bibitem{bonal2021simultaneous}
Bonal V, Quintana JA, Villalvilla JM et~al.
\newblock Simultaneous determination of refractive index and thickness of
  submicron optical polymer films from transmission spectra.
\newblock \emph{Polymers} 2021; 13(15): 2545.

\end{thebibliography}
