# Supplementary material for: Wavenumber Calibration Protocol for Raman Spectrometers Using Physical Modelling and a Fast Search Algorithm
Source: Appl Spectrosc. 2024 Jun 2;78(8):790–805. doi: 10.1177/00037028241254847 (PMC11340246; doi:10.1177/00037028241254847)
Supplement: sj-zip-1-asp-10.1177_00037028241254847 - Supplemental material for Wavenumber Calibration Protocol for Raman Spectrometers Using Physical Modelling and a Fast Search Algorithm [file sj-zip-1-asp-10.1177_00037028241254847.zip › ASP-23-0305.R1_Hennelly_Supplemental_Material/supplementary_information.aux]

\relax 
\providecommand\hyper@newdestlabel[2]{}
\providecommand\HyField@AuxAddToFields[1]{}
\providecommand\HyField@AuxAddToCoFields[2]{}
\citation{hennelly2022improved}
\citation{hamaguchi1988calibrating}
\citation{vickers1996compact,vickers1999raman}
\citation{hawkins1983wavenumber}
\citation{hamaguchi1988calibrating}
\citation{vickers1996compact}
\citation{vickers1995line}
\citation{fountain1995routine}
\citation{vickers1999raman}
\citation{berg2006wavenumber}
\citation{petrov2017wavenumber}
\citation{holy2004determination}
\citation{fountain1998factors}
\citation{hamaguchi1988calibrating}
\citation{fountain1995routine}
\citation{carter1995frequency}
\citation{hutsebaut2005evaluation}
\citation{raj2020toward}
\citation{hawkins1983wavenumber}
\citation{liu2018investigation}
\citation{wollman1993evaluation}
\citation{fales2021evaluation}
\citation{ryabchykov2019analyzing}
\citation{itoh2019baseline}
\citation{guo2020comparability}
\citation{weatherall2013adapting}
\citation{carrabba2006wavenumber}
\citation{carter1995frequency}
\citation{hutsebaut2005evaluation,raj2020toward}
\citation{itoh2020reliable}
\citation{itoh2019baseline}
\citation{council2016european}
\citation{shen1992abscissa}
\citation{vickers1995line,fountain1995routine,vickers1999raman}
\citation{vickers1995line,berg2006wavenumber,petrov2017wavenumber,raj2020toward,ryabchykov2019analyzing,guo2020comparability,weatherall2013adapting}
\citation{fountain1995routine,vickers1999raman,fountain1998factors,hutsebaut2005evaluation,hawkins1983wavenumber,liu2018investigation}
\citation{wollman1993evaluation}
\citation{holy2004determination}
\citation{hennelly2022improved}
\citation{weatherall2013adapting,fales2021evaluation,guo2020comparability}
\citation{fountain1998factors,fountain1995routine}
\@writefile{toc}{\contentsline {section}{Background - Wavenumber Calibration}{1}{section*.1}\protected@file@percent }
\newlabel{sec:background}{{}{1}{Background - Wavenumber Calibration}{section*.1}{}}
\@writefile{lot}{\contentsline {table}{\numberline {1}{\ignorespaces Non-exhaustive literature review of wavenumber calibration for Raman spectrometers using first wavelength calibration followed by wavenumber conversion. Methods are compared in terms of: reference materials used, number of peaks, polynomial order, method for sub-pixel interpolation to identify the peak positions on the detector with high accuracy, resolution of the systems, and the reported accuracy/precision. For the latter, the various metrics given here as abbreviations are defined in the main paper in a section on error metrics. To save space, footnotes are provided in the following section.}}{2}{table.caption.2}\protected@file@percent }
\providecommand*\caption@xref[2]{\@setref\relax\@undefined{#1}}
\newlabel{Table background 1}{{1}{2}{Non-exhaustive literature review of wavenumber calibration for Raman spectrometers using first wavelength calibration followed by wavenumber conversion. Methods are compared in terms of: reference materials used, number of peaks, polynomial order, method for sub-pixel interpolation to identify the peak positions on the detector with high accuracy, resolution of the systems, and the reported accuracy/precision. For the latter, the various metrics given here as abbreviations are defined in the main paper in a section on error metrics. To save space, footnotes are provided in the following section}{table.caption.2}{}}
\@writefile{lot}{\contentsline {table}{\numberline {2}{\ignorespaces Non-exhaustive literature review of direct wavenumber calibration for Raman spectrometers. Methods are compared in terms of: reference materials used, number of peaks, polynomial order, method for sub-pixel interpolation to identify the peak positions on the detector with high accuracy, resolution of the systems, and the reported accuracy/precision. Footnotes are provided in next section.}}{2}{table.caption.3}\protected@file@percent }
\newlabel{Table background 2}{{2}{2}{Non-exhaustive literature review of direct wavenumber calibration for Raman spectrometers. Methods are compared in terms of: reference materials used, number of peaks, polynomial order, method for sub-pixel interpolation to identify the peak positions on the detector with high accuracy, resolution of the systems, and the reported accuracy/precision. Footnotes are provided in next section}{table.caption.3}{}}
\citation{birch1993updated,ciddor1996refractive}
\citation{pelletier1999effects}
\citation{pelletier1999effects}
\citation{pelletier1999effects}
\citation{council2016european}
\citation{fountain1995routine,hawkins1983wavenumber}
\citation{hutsebaut2005evaluation}
\citation{raj2020toward}
\citation{hutsebaut2005evaluation}
\citation{ASTM1840}
\citation{raj2020toward}
\citation{komasa2011quantum,pachucki2010rovibrational,edwards1981vibration}
\citation{hutsebaut2005evaluation,raj2020toward}
\citation{holy2004determination}
\citation{vickers1996compact}
\citation{carter1995frequency}
\citation{ASTM1840}
\@writefile{toc}{\contentsline {section}{More details on Table 1 and 2}{4}{section*.4}\protected@file@percent }
\newlabel{app_footnotes}{{}{4}{More details on Table 1 and 2}{section*.4}{}}
\@writefile{lof}{\contentsline {figure}{\numberline {1}{\ignorespaces Wavenumber shift errors for 4-acetamidophenol using the standard deviation. The results of the algorithm proposed in this paper is given in blue and the results for first-, second-, third, and fourth-order polynomial fitting are given in orange, yellow, green, and blue, respectively.}}{5}{figure.caption.6}\protected@file@percent }
\newlabel{fig:ace sd}{{1}{5}{Wavenumber shift errors for 4-acetamidophenol using the standard deviation. The results of the algorithm proposed in this paper is given in blue and the results for first-, second-, third, and fourth-order polynomial fitting are given in orange, yellow, green, and blue, respectively}{figure.caption.6}{}}
\@writefile{toc}{\contentsline {section}{Results using Standard Deviation and RMSE}{5}{section*.5}\protected@file@percent }
\newlabel{app:other metrics}{{}{5}{Results using Standard Deviation and RMSE}{section*.5}{}}
\@writefile{lof}{\contentsline {figure}{\numberline {2}{\ignorespaces Wavenumber shift errors for 4-acetamidophenol using the RMSE. The results of the algorithm proposed in this paper is given in blue and the results for first-, second-, third, and fourth-order polynomial fitting are given in orange, yellow, green, and blue, respectively.}}{5}{figure.caption.7}\protected@file@percent }
\newlabel{fig:ace rmse}{{2}{5}{Wavenumber shift errors for 4-acetamidophenol using the RMSE. The results of the algorithm proposed in this paper is given in blue and the results for first-, second-, third, and fourth-order polynomial fitting are given in orange, yellow, green, and blue, respectively}{figure.caption.7}{}}
\@writefile{lof}{\contentsline {figure}{\numberline {3}{\ignorespaces Wavenumber shift errors for benzonitrile using the standard deviation. The results of the algorithm proposed in this paper is given in blue and the results for first-, second-, third, and fourth-order polynomial fitting are given in orange, yellow, green, and blue, respectively.}}{6}{figure.caption.8}\protected@file@percent }
\newlabel{fig:ben sd}{{3}{6}{Wavenumber shift errors for benzonitrile using the standard deviation. The results of the algorithm proposed in this paper is given in blue and the results for first-, second-, third, and fourth-order polynomial fitting are given in orange, yellow, green, and blue, respectively}{figure.caption.8}{}}
\@writefile{lof}{\contentsline {figure}{\numberline {4}{\ignorespaces Wavenumber shift errors for benzonitrile using the RMSE. The results of the algorithm proposed in this paper is given in blue and the results for first-, second-, third, and fourth-order polynomial fitting are given in orange, yellow, green, and blue, respectively.}}{6}{figure.caption.9}\protected@file@percent }
\newlabel{fig:ben rmse}{{4}{6}{Wavenumber shift errors for benzonitrile using the RMSE. The results of the algorithm proposed in this paper is given in blue and the results for first-, second-, third, and fourth-order polynomial fitting are given in orange, yellow, green, and blue, respectively}{figure.caption.9}{}}
\@writefile{lof}{\contentsline {figure}{\numberline {5}{\ignorespaces Wavenumber shift errors for commercial polymer using the standard deviation. The results of the algorithm proposed in this paper is given in blue and the results for first-, second-, third, and fourth-order polynomial fitting are given in orange, yellow, green, and blue, respectively.}}{7}{figure.caption.10}\protected@file@percent }
\newlabel{fig:polymer sd}{{5}{7}{Wavenumber shift errors for commercial polymer using the standard deviation. The results of the algorithm proposed in this paper is given in blue and the results for first-, second-, third, and fourth-order polynomial fitting are given in orange, yellow, green, and blue, respectively}{figure.caption.10}{}}
\@writefile{lof}{\contentsline {figure}{\numberline {6}{\ignorespaces Wavenumber shift errors for commercial polymer using the RMSE. The results of the algorithm proposed in this paper is given in blue and the results for first-, second-, third, and fourth-order polynomial fitting are given in orange, yellow, green, and blue, respectively.}}{7}{figure.caption.11}\protected@file@percent }
\newlabel{fig:polymer rmse}{{6}{7}{Wavenumber shift errors for commercial polymer using the RMSE. The results of the algorithm proposed in this paper is given in blue and the results for first-, second-, third, and fourth-order polynomial fitting are given in orange, yellow, green, and blue, respectively}{figure.caption.11}{}}
\citation{liu2018investigation}
\@writefile{toc}{\contentsline {section}{Detailed analysis of peak error}{8}{section*.12}\protected@file@percent }
\newlabel{eq:PMAE}{{1}{8}{Detailed analysis of peak error}{equation.0.1}{}}
\newlabel{eq:meanMAE}{{2}{8}{Detailed analysis of peak error}{equation.0.2}{}}
\@writefile{lof}{\contentsline {figure}{\numberline {7}{\ignorespaces Peak Mean Absolute Error (PMAE) calculated for 4-acetamidophenol spectra that have been wavenumber calibrated using 2nd order polynomial fitting, 3rd order polynomial fitting, and using the method proposed in this paper. It should be noted that these error functions have been calculated over a dataset of 100 different reference spectra that have been recorded with movements of the grating angle. Results for ALL, LOO and LHO analysis are shown in (a1-a3) for the 300 lines/mm grating; in (b1-b3) for the 600 lines/mm grating; in (c1-c3) for the 1000 lines/mm grating; and in (d1-d3) for the 2455 lines/mm grating. For the latter case, the dataset contains only a single spectrum since the grating could not be rotated. See text for more details.}}{9}{figure.caption.13}\protected@file@percent }
\newlabel{fig:PMAE-4ace}{{7}{9}{Peak Mean Absolute Error (PMAE) calculated for 4-acetamidophenol spectra that have been wavenumber calibrated using 2nd order polynomial fitting, 3rd order polynomial fitting, and using the method proposed in this paper. It should be noted that these error functions have been calculated over a dataset of 100 different reference spectra that have been recorded with movements of the grating angle. Results for ALL, LOO and LHO analysis are shown in (a1-a3) for the 300 lines/mm grating; in (b1-b3) for the 600 lines/mm grating; in (c1-c3) for the 1000 lines/mm grating; and in (d1-d3) for the 2455 lines/mm grating. For the latter case, the dataset contains only a single spectrum since the grating could not be rotated. See text for more details}{figure.caption.13}{}}
\@writefile{lof}{\contentsline {figure}{\numberline {8}{\ignorespaces Peak Mean Absolute Error (PMAE) calculated for benzonitrile spectra that have been wavenumber calibrated using 2nd order polynomial fitting, 3rd order polynomial fitting, and using the method proposed in this paper. It should be noted that these error functions have been calculated over a dataset of 100 different reference spectra that have been recorded with movements of the grating angle. Results for ALL, LOO and LHO analysis are shown in (a1-a3) for the 300 lines/mm grating; in (b1-b3) for the 600 lines/mm grating; in (c1-c3) for the 1000 lines/mm grating; and in (d1-d3) for the 2455 lines/mm grating. For the latter case, the dataset contains only a single spectrum since the grating could not be rotated. See text for more details.}}{10}{figure.caption.14}\protected@file@percent }
\newlabel{fig:PMAE-benzo}{{8}{10}{Peak Mean Absolute Error (PMAE) calculated for benzonitrile spectra that have been wavenumber calibrated using 2nd order polynomial fitting, 3rd order polynomial fitting, and using the method proposed in this paper. It should be noted that these error functions have been calculated over a dataset of 100 different reference spectra that have been recorded with movements of the grating angle. Results for ALL, LOO and LHO analysis are shown in (a1-a3) for the 300 lines/mm grating; in (b1-b3) for the 600 lines/mm grating; in (c1-c3) for the 1000 lines/mm grating; and in (d1-d3) for the 2455 lines/mm grating. For the latter case, the dataset contains only a single spectrum since the grating could not be rotated. See text for more details}{figure.caption.14}{}}
\@writefile{toc}{\contentsline {section}{Effect of material dispersion on volume-phase holographic trans- mission gratings}{10}{section*.16}\protected@file@percent }
\citation{bonal2021simultaneous}
\@writefile{lof}{\contentsline {figure}{\numberline {9}{\ignorespaces Peak Mean Absolute Error (PMAE) calculated for the polymer spectra that have been wavenumber calibrated using 2nd order polynomial fitting, 3rd order polynomial fitting, and using the method proposed in this paper. It should be noted that these error functions have been calculated over a dataset of 100 different reference spectra that have been recorded with movements of the grating angle. Results for ALL, LOO and LHO analysis are shown in (a1-a3) for the 300 lines/mm grating; in (b1-b3) for the 600 lines/mm grating; in (c1-c3) for the 1000 lines/mm grating; See text for more details.}}{11}{figure.caption.15}\protected@file@percent }
\newlabel{fig:PMAE-polymer}{{9}{11}{Peak Mean Absolute Error (PMAE) calculated for the polymer spectra that have been wavenumber calibrated using 2nd order polynomial fitting, 3rd order polynomial fitting, and using the method proposed in this paper. It should be noted that these error functions have been calculated over a dataset of 100 different reference spectra that have been recorded with movements of the grating angle. Results for ALL, LOO and LHO analysis are shown in (a1-a3) for the 300 lines/mm grating; in (b1-b3) for the 600 lines/mm grating; in (c1-c3) for the 1000 lines/mm grating; See text for more details}{figure.caption.15}{}}
\newlabel{eq:x_to_v_2}{{3}{11}{Effect of material dispersion on volume-phase holographic trans- mission gratings}{equation.0.3}{}}
\newlabel{eq:v to x}{{4}{11}{Effect of material dispersion on volume-phase holographic trans- mission gratings}{equation.0.4}{}}
\bibstyle{SageV}
\bibdata{myexample.bib}
\bibcite{hennelly2022improved}{1}
\bibcite{hamaguchi1988calibrating}{2}
\bibcite{vickers1996compact}{3}
\bibcite{vickers1999raman}{4}
\bibcite{hawkins1983wavenumber}{5}
\bibcite{vickers1995line}{6}
\@writefile{lof}{\contentsline {figure}{\numberline {10}{\ignorespaces (a) The refractive index of gelatin over the bandwidth of the spectrometer. (b) The relationship between camera pixel and wavenumber shift that our model predicts for the set of parameters given in Table 2 where the refractive index of the gelatin film is assumed constant (blue) and where the dispersion of the gelatin film is included (red) (c) The difference in the wavenumber shift axis predicted by the two models. }}{12}{figure.caption.17}\protected@file@percent }
\newlabel{fig:dispersion}{{10}{12}{(a) The refractive index of gelatin over the bandwidth of the spectrometer. (b) The relationship between camera pixel and wavenumber shift that our model predicts for the set of parameters given in Table 2 where the refractive index of the gelatin film is assumed constant (blue) and where the dispersion of the gelatin film is included (red) (c) The difference in the wavenumber shift axis predicted by the two models}{figure.caption.17}{}}
\@writefile{lof}{\contentsline {figure}{\numberline {11}{\ignorespaces The calibration error of our algorithm when there exists dispersion caused by the variable refractive index of the dichromated gelatin film in the volume phase transmission grating.}}{12}{figure.caption.18}\protected@file@percent }
\newlabel{fig:no dispersion}{{11}{12}{The calibration error of our algorithm when there exists dispersion caused by the variable refractive index of the dichromated gelatin film in the volume phase transmission grating}{figure.caption.18}{}}
\bibcite{fountain1995routine}{7}
\bibcite{berg2006wavenumber}{8}
\bibcite{petrov2017wavenumber}{9}
\bibcite{holy2004determination}{10}
\bibcite{fountain1998factors}{11}
\bibcite{carter1995frequency}{12}
\bibcite{hutsebaut2005evaluation}{13}
\bibcite{raj2020toward}{14}
\bibcite{liu2018investigation}{15}
\bibcite{wollman1993evaluation}{16}
\bibcite{fales2021evaluation}{17}
\bibcite{ryabchykov2019analyzing}{18}
\bibcite{itoh2019baseline}{19}
\bibcite{guo2020comparability}{20}
\bibcite{weatherall2013adapting}{21}
\bibcite{carrabba2006wavenumber}{22}
\bibcite{itoh2020reliable}{23}
\bibcite{council2016european}{24}
\bibcite{shen1992abscissa}{25}
\bibcite{birch1993updated}{26}
\bibcite{ciddor1996refractive}{27}
\bibcite{pelletier1999effects}{28}
\bibcite{ASTM1840}{29}
\bibcite{komasa2011quantum}{30}
\bibcite{pachucki2010rovibrational}{31}
\bibcite{edwards1981vibration}{32}
\bibcite{bonal2021simultaneous}{33}
\newlabel{LastPage}{{}{13}{Effect of material dispersion on volume-phase holographic trans- mission gratings}{section*.19}{}}
\gdef \@abspage@last{13}
