# Supplementary material for: Wavenumber Calibration Protocol for Raman Spectrometers Using Physical Modelling and a Fast Search Algorithm
Source: Appl Spectrosc. 2024 Jun 2;78(8):790–805. doi: 10.1177/00037028241254847 (PMC11340246; doi:10.1177/00037028241254847)
Supplement: sj-zip-1-asp-10.1177_00037028241254847 - Supplemental material for Wavenumber Calibration Protocol for Raman Spectrometers Using Physical Modelling and a Fast Search Algorithm [file sj-zip-1-asp-10.1177_00037028241254847.zip › ASP-23-0305.R1_Hennelly_Supplemental_Material/supplementary_information.log]

This is pdfTeX, Version 3.141592653-2.6-1.40.25 (MiKTeX 24.1) (preloaded format=pdflatex 2024.4.23)  26 APR 2024 12:48
entering extended mode
 restricted \write18 enabled.
 %&-line parsing enabled.
**./supplementary_information.tex
(supplementary_information.tex
LaTeX2e <2023-11-01> patch level 1
L3 programming layer <2024-01-04>
(Sagej.cls

LaTeX Warning: You have requested document class `Sagej',
               but the document class provides `sagej'.

Document Class: sagej 2017/01/17 v1.20\ sagej.cls
(C:\Users\BryanH\AppData\Local\Programs\MiKTeX\tex/latex/base\article.cls
Document Class: article 2023/05/17 v1.4n Standard LaTeX document class
(C:\Users\BryanH\AppData\Local\Programs\MiKTeX\tex/latex/base\size10.clo
File: size10.clo 2023/05/17 v1.4n Standard LaTeX file (size option)
)
\c@part=\count187
\c@section=\count188
\c@subsection=\count189
\c@subsubsection=\count190
\c@paragraph=\count191
\c@subparagraph=\count192
\c@figure=\count193
\c@table=\count194
\abovecaptionskip=\skip48
\belowcaptionskip=\skip49
\bibindent=\dimen140
)
(C:\Users\BryanH\AppData\Local\Programs\MiKTeX\tex/latex/psnfss\times.sty
Package: times 2020/03/25 PSNFSS-v9.3 (SPQR) 
)
(C:\Users\BryanH\AppData\Local\Programs\MiKTeX\tex/latex/psnfss\helvet.sty
Package: helvet 2020/03/25 PSNFSS-v9.3 (WaS) 

(C:\Users\BryanH\AppData\Local\Programs\MiKTeX\tex/latex/graphics\keyval.sty
Package: keyval 2022/05/29 v1.15 key=value parser (DPC)
\KV@toks@=\toks17
))
(C:\Users\BryanH\AppData\Local\Programs\MiKTeX\tex/latex/graphics\graphicx.sty
Package: graphicx 2021/09/16 v1.2d Enhanced LaTeX Graphics (DPC,SPQR)

(C:\Users\BryanH\AppData\Local\Programs\MiKTeX\tex/latex/graphics\graphics.sty
Package: graphics 2022/03/10 v1.4e Standard LaTeX Graphics (DPC,SPQR)

(C:\Users\BryanH\AppData\Local\Programs\MiKTeX\tex/latex/graphics\trig.sty
Package: trig 2021/08/11 v1.11 sin cos tan (DPC)
)
(C:\Users\BryanH\AppData\Local\Programs\MiKTeX\tex/latex/graphics-cfg\graphics.
cfg
File: graphics.cfg 2016/06/04 v1.11 sample graphics configuration
)
Package graphics Info: Driver file: pdftex.def on input line 107.

(C:\Users\BryanH\AppData\Local\Programs\MiKTeX\tex/latex/graphics-def\pdftex.de
f
File: pdftex.def 2022/09/22 v1.2b Graphics/color driver for pdftex
))
\Gin@req@height=\dimen141
\Gin@req@width=\dimen142
) (C:\Users\BryanH\AppData\Local\Programs\MiKTeX\tex/latex/base\latexsym.sty
Package: latexsym 1998/08/17 v2.2e Standard LaTeX package (lasy symbols)
\symlasy=\mathgroup4
LaTeX Font Info:    Overwriting symbol font `lasy' in version `bold'
(Font)                  U/lasy/m/n --> U/lasy/b/n on input line 52.
) (C:\Users\BryanH\AppData\Local\Programs\MiKTeX\tex/latex/base\ifthen.sty
Package: ifthen 2022/04/13 v1.1d Standard LaTeX ifthen package (DPC)
)
(C:\Users\BryanH\AppData\Local\Programs\MiKTeX\tex/latex/graphics\rotating.sty
Package: rotating 2016/08/11 v2.16d rotated objects in LaTeX
\c@r@tfl@t=\count195
\rotFPtop=\skip50
\rotFPbot=\skip51
\rot@float@box=\box51
\rot@mess@toks=\toks18
) (C:\Users\BryanH\AppData\Local\Programs\MiKTeX\tex/latex/tools\calc.sty
Package: calc 2023/07/08 v4.3 Infix arithmetic (KKT,FJ)
\calc@Acount=\count196
\calc@Bcount=\count197
\calc@Adimen=\dimen143
\calc@Bdimen=\dimen144
\calc@Askip=\skip52
\calc@Bskip=\skip53
LaTeX Info: Redefining \setlength on input line 80.
LaTeX Info: Redefining \addtolength on input line 81.
\calc@Ccount=\count198
\calc@Cskip=\skip54
)
(C:\Users\BryanH\AppData\Local\Programs\MiKTeX\tex/latex/textcase\textcase.sty
Package: textcase 2023/07/27 v1.04 Text only upper/lower case changing (DPC)
Package textcase Info: Defining Legacy names on input line 20.
) (C:\Users\BryanH\AppData\Local\Programs\MiKTeX\tex/latex/booktabs\booktabs.st
y
Package: booktabs 2020/01/12 v1.61803398 Publication quality tables
\heavyrulewidth=\dimen145
\lightrulewidth=\dimen146
\cmidrulewidth=\dimen147
\belowrulesep=\dimen148
\belowbottomsep=\dimen149
\aboverulesep=\dimen150
\abovetopsep=\dimen151
\cmidrulesep=\dimen152
\cmidrulekern=\dimen153
\defaultaddspace=\dimen154
\@cmidla=\count199
\@cmidlb=\count266
\@aboverulesep=\dimen155
\@belowrulesep=\dimen156
\@thisruleclass=\count267
\@lastruleclass=\count268
\@thisrulewidth=\dimen157
) (C:\Users\BryanH\AppData\Local\Programs\MiKTeX\tex/latex/graphics\color.sty
Package: color 2022/01/06 v1.3d Standard LaTeX Color (DPC)

(C:\Users\BryanH\AppData\Local\Programs\MiKTeX\tex/latex/graphics-cfg\color.cfg
File: color.cfg 2016/01/02 v1.6 sample color configuration
)
Package color Info: Driver file: pdftex.def on input line 149.

(C:\Users\BryanH\AppData\Local\Programs\MiKTeX\tex/latex/graphics\mathcolor.ltx
))
(C:\Users\BryanH\AppData\Local\Programs\MiKTeX\tex/latex/endnotes\endnotes.sty
Package: endnotes 2020-01-02 endnotes package
\c@endnote=\count269
\endnotesep=\dimen158
\@enotes=\write3
) (C:\Users\BryanH\AppData\Local\Programs\MiKTeX\tex/latex/amsfonts\amsfonts.st
y
Package: amsfonts 2013/01/14 v3.01 Basic AMSFonts support
\@emptytoks=\toks19
\symAMSa=\mathgroup5
\symAMSb=\mathgroup6
LaTeX Font Info:    Redeclaring math symbol \hbar on input line 98.
LaTeX Font Info:    Overwriting math alphabet `\mathfrak' in version `bold'
(Font)                  U/euf/m/n --> U/euf/b/n on input line 106.
) (C:\Users\BryanH\AppData\Local\Programs\MiKTeX\tex/latex/amsfonts\amssymb.sty
Package: amssymb 2013/01/14 v3.01 AMS font symbols
) (C:\Users\BryanH\AppData\Local\Programs\MiKTeX\tex/latex/amsmath\amsbsy.sty
Package: amsbsy 1999/11/29 v1.2d Bold Symbols

(C:\Users\BryanH\AppData\Local\Programs\MiKTeX\tex/latex/amsmath\amsgen.sty
File: amsgen.sty 1999/11/30 v2.0 generic functions
\@emptytoks=\toks20
\ex@=\dimen159
)
\pmbraise@=\dimen160
)
(C:\Users\BryanH\AppData\Local\Programs\MiKTeX\tex/latex/amsmath\amsmath.sty
Package: amsmath 2023/05/13 v2.17o AMS math features
\@mathmargin=\skip55

For additional information on amsmath, use the `?' option.
(C:\Users\BryanH\AppData\Local\Programs\MiKTeX\tex/latex/amsmath\amstext.sty
Package: amstext 2021/08/26 v2.01 AMS text
)
(C:\Users\BryanH\AppData\Local\Programs\MiKTeX\tex/latex/amsmath\amsopn.sty
Package: amsopn 2022/04/08 v2.04 operator names
)
\inf@bad=\count270
LaTeX Info: Redefining \frac on input line 234.
\uproot@=\count271
\leftroot@=\count272
LaTeX Info: Redefining \overline on input line 399.
LaTeX Info: Redefining \colon on input line 410.
\classnum@=\count273
\DOTSCASE@=\count274
LaTeX Info: Redefining \ldots on input line 496.
LaTeX Info: Redefining \dots on input line 499.
LaTeX Info: Redefining \cdots on input line 620.
\Mathstrutbox@=\box52
\strutbox@=\box53
LaTeX Info: Redefining \big on input line 722.
LaTeX Info: Redefining \Big on input line 723.
LaTeX Info: Redefining \bigg on input line 724.
LaTeX Info: Redefining \Bigg on input line 725.
\big@size=\dimen161
LaTeX Font Info:    Redeclaring font encoding OML on input line 743.
LaTeX Font Info:    Redeclaring font encoding OMS on input line 744.
\macc@depth=\count275
LaTeX Info: Redefining \bmod on input line 905.
LaTeX Info: Redefining \pmod on input line 910.
LaTeX Info: Redefining \smash on input line 940.
LaTeX Info: Redefining \relbar on input line 970.
LaTeX Info: Redefining \Relbar on input line 971.
\c@MaxMatrixCols=\count276
\dotsspace@=\muskip16
\c@parentequation=\count277
\dspbrk@lvl=\count278
\tag@help=\toks21
\row@=\count279
\column@=\count280
\maxfields@=\count281
\andhelp@=\toks22
\eqnshift@=\dimen162
\alignsep@=\dimen163
\tagshift@=\dimen164
\tagwidth@=\dimen165
\totwidth@=\dimen166
\lineht@=\dimen167
\@envbody=\toks23
\multlinegap=\skip56
\multlinetaggap=\skip57
\mathdisplay@stack=\toks24
LaTeX Info: Redefining \[ on input line 2953.
LaTeX Info: Redefining \] on input line 2954.
)
(C:\Users\BryanH\AppData\Local\Programs\MiKTeX\tex/latex/amscls\amsthm.sty
Package: amsthm 2020/05/29 v2.20.6
\thm@style=\toks25
\thm@bodyfont=\toks26
\thm@headfont=\toks27
\thm@notefont=\toks28
\thm@headpunct=\toks29
\thm@preskip=\skip58
\thm@postskip=\skip59
\thm@headsep=\skip60
\dth@everypar=\toks30
)
(C:\Users\BryanH\AppData\Local\Programs\MiKTeX\tex/latex/base\tracefnt.sty
Package: tracefnt 2020/12/22 v3.0n Standard LaTeX package (font tracing)
\tracingfonts=\count282
LaTeX Info: Redefining \selectfont on input line 107.
Applying: [2021/06/01] Add hook to \selectfont  on input line 142.
Already applied: [0000/00/00] Add hook to \selectfont  on input line 145.
)
(C:\Users\BryanH\AppData\Local\Programs\MiKTeX\tex/latex/geometry\geometry.sty
Package: geometry 2020/01/02 v5.9 Page Geometry

(C:\Users\BryanH\AppData\Local\Programs\MiKTeX\tex/generic/iftex\ifvtex.sty
Package: ifvtex 2019/10/25 v1.7 ifvtex legacy package. Use iftex instead.

(C:\Users\BryanH\AppData\Local\Programs\MiKTeX\tex/generic/iftex\iftex.sty
Package: iftex 2022/02/03 v1.0f TeX engine tests
))
\Gm@cnth=\count283
\Gm@cntv=\count284
\c@Gm@tempcnt=\count285
\Gm@bindingoffset=\dimen168
\Gm@wd@mp=\dimen169
\Gm@odd@mp=\dimen170
\Gm@even@mp=\dimen171
\Gm@layoutwidth=\dimen172
\Gm@layoutheight=\dimen173
\Gm@layouthoffset=\dimen174
\Gm@layoutvoffset=\dimen175
\Gm@dimlist=\toks31

(C:\Users\BryanH\AppData\Local\Programs\MiKTeX\tex/latex/geometry\geometry.cfg)
) (C:\Users\BryanH\AppData\Local\Programs\MiKTeX\tex/latex/tools\ftnright.sty
Package: ftnright 2023/07/08 v1.1f footnote layout package (FMi)
\rcol@footinsskip=\skip61
\ftn@amount=\dimen176
)
\absbox=\box54
\@bls=\dimen177

(C:\Users\BryanH\AppData\Local\Programs\MiKTeX\tex/latex/caption\caption.sty
Package: caption 2023/08/05 v3.6o Customizing captions (AR)

(C:\Users\BryanH\AppData\Local\Programs\MiKTeX\tex/latex/caption\caption3.sty
Package: caption3 2023/07/31 v2.4d caption3 kernel (AR)
\caption@tempdima=\dimen178
\captionmargin=\dimen179
\caption@leftmargin=\dimen180
\caption@rightmargin=\dimen181
\caption@width=\dimen182
\caption@indent=\dimen183
\caption@parindent=\dimen184
\caption@hangindent=\dimen185
Package caption Info: Standard document class detected.
)
\c@caption@flags=\count286
\c@continuedfloat=\count287
Package caption Info: rotating package is loaded.
))
(C:\Users\BryanH\AppData\Local\Programs\MiKTeX\tex/latex/enumitem\enumitem.sty
Package: enumitem 2019/06/20 v3.9 Customized lists
\labelindent=\skip62
\enit@outerparindent=\dimen186
\enit@toks=\toks32
\enit@inbox=\box55
\enit@count@id=\count288
\enitdp@description=\count289
)
(C:\Users\BryanH\AppData\Local\Programs\MiKTeX\tex/latex/threeparttable\threepa
rttable.sty
Package: threeparttable 2003/06/13  v 3.0
\@tempboxb=\box56
)
(C:\Users\BryanH\AppData\Local\Programs\MiKTeX\tex/latex/moreverb\moreverb.sty
Package: moreverb 2008/06/03 v2.3a `more' verbatim facilities

(C:\Users\BryanH\AppData\Local\Programs\MiKTeX\tex/latex/tools\verbatim.sty
Package: verbatim 2023-11-06 v1.5v LaTeX2e package for verbatim enhancements
\every@verbatim=\toks33
\verbatim@line=\toks34
\verbatim@in@stream=\read2
)
\tab@position=\count290
\tab@size=\count291
\listing@line=\count292
)
(C:\Users\BryanH\AppData\Local\Programs\MiKTeX\tex/latex/url\url.sty
\Urlmuskip=\muskip17
Package: url 2013/09/16  ver 3.4  Verb mode for urls, etc.
)
(C:\Users\BryanH\AppData\Local\Programs\MiKTeX\tex/latex/float\float.sty
Package: float 2001/11/08 v1.3d Float enhancements (AL)
\c@float@type=\count293
\float@exts=\toks35
\float@box=\box57
\@float@everytoks=\toks36
\@floatcapt=\box58
)
(C:\Users\BryanH\AppData\Local\Programs\MiKTeX\tex/latex/colortbl\colortbl.sty
Package: colortbl 2024/02/20 v1.0g Color table columns (DPC)

(C:\Users\BryanH\AppData\Local\Programs\MiKTeX\tex/latex/tools\array.sty
Package: array 2023/10/16 v2.5g Tabular extension package (FMi)
\col@sep=\dimen187
\ar@mcellbox=\box59
\extrarowheight=\dimen188
\NC@list=\toks37
\extratabsurround=\skip63
\backup@length=\skip64
\ar@cellbox=\box60
)
\everycr=\toks38
\minrowclearance=\skip65
\rownum=\count294
)
(C:\Users\BryanH\AppData\Local\Programs\MiKTeX\tex/latex/tools\xr.sty
Package: xr 2023-07-04 v5.06 eXternal References (DPC)
)
Package xr Info: IMPORTING LABELS FROM Paper.aux on input line 8.

(C:\Users\BryanH\AppData\Local\Programs\MiKTeX\tex/latex/was\upgreek.sty
Package: upgreek 2003/02/12 v2.0 (WaS)
Package upgreek Info: Using Euler Roman for upright Greek on input line 31.
\symugrf@m=\mathgroup7
LaTeX Font Info:    Overwriting symbol font `ugrf@m' in version `bold'
(Font)                  U/eur/m/n --> U/eur/b/n on input line 38.
)
(C:\Users\BryanH\AppData\Local\Programs\MiKTeX\tex/generic/soul\soul.sty
Package: soul 2023-06-14 v3.1 Permit use of UTF-8 characters in soul (HO)

(C:\Users\BryanH\AppData\Local\Programs\MiKTeX\tex/generic/soul\soul-ori.sty
Package: soul-ori 2023-06-14 v3.1 letterspacing/underlining (mf)
\SOUL@word=\toks39
\SOUL@lasttoken=\toks40
\SOUL@syllable=\toks41
\SOUL@cmds=\toks42
\SOUL@buffer=\toks43
\SOUL@token=\toks44
\SOUL@syllgoal=\dimen189
\SOUL@syllwidth=\dimen190
\SOUL@charkern=\dimen191
\SOUL@hyphkern=\dimen192
\SOUL@dimen=\dimen193
\SOUL@dimeni=\dimen194
\SOUL@minus=\count295
\SOUL@comma=\count296
\SOUL@apo=\count297
\SOUL@grave=\count298
\SOUL@spaceskip=\skip66
\SOUL@ttwidth=\dimen195
\SOUL@uldp=\dimen196
\SOUL@ulht=\dimen197
)
(C:\Users\BryanH\AppData\Local\Programs\MiKTeX\tex/generic/infwarerr\infwarerr.
sty
Package: infwarerr 2019/12/03 v1.5 Providing info/warning/error messages (HO)
)
(C:\Users\BryanH\AppData\Local\Programs\MiKTeX\tex/generic/etexcmds\etexcmds.st
y
Package: etexcmds 2019/12/15 v1.7 Avoid name clashes with e-TeX commands (HO)
))
(C:\Users\BryanH\AppData\Local\Programs\MiKTeX\tex/latex/hyperref\hyperref.sty
Package: hyperref 2023-11-26 v7.01g Hypertext links for LaTeX

(C:\Users\BryanH\AppData\Local\Programs\MiKTeX\tex/latex/kvsetkeys\kvsetkeys.st
y
Package: kvsetkeys 2022-10-05 v1.19 Key value parser (HO)
)
(C:\Users\BryanH\AppData\Local\Programs\MiKTeX\tex/generic/kvdefinekeys\kvdefin
ekeys.sty
Package: kvdefinekeys 2019-12-19 v1.6 Define keys (HO)
)
(C:\Users\BryanH\AppData\Local\Programs\MiKTeX\tex/generic/pdfescape\pdfescape.
sty
Package: pdfescape 2019/12/09 v1.15 Implements pdfTeX's escape features (HO)

(C:\Users\BryanH\AppData\Local\Programs\MiKTeX\tex/generic/ltxcmds\ltxcmds.sty
Package: ltxcmds 2023-12-04 v1.26 LaTeX kernel commands for general use (HO)
)
(C:\Users\BryanH\AppData\Local\Programs\MiKTeX\tex/generic/pdftexcmds\pdftexcmd
s.sty
Package: pdftexcmds 2020-06-27 v0.33 Utility functions of pdfTeX for LuaTeX (HO
)
Package pdftexcmds Info: \pdf@primitive is available.
Package pdftexcmds Info: \pdf@ifprimitive is available.
Package pdftexcmds Info: \pdfdraftmode found.
))
(C:\Users\BryanH\AppData\Local\Programs\MiKTeX\tex/latex/hycolor\hycolor.sty
Package: hycolor 2020-01-27 v1.10 Color options for hyperref/bookmark (HO)
)
(C:\Users\BryanH\AppData\Local\Programs\MiKTeX\tex/latex/letltxmacro\letltxmacr
o.sty
Package: letltxmacro 2019/12/03 v1.6 Let assignment for LaTeX macros (HO)
)
(C:\Users\BryanH\AppData\Local\Programs\MiKTeX\tex/latex/auxhook\auxhook.sty
Package: auxhook 2019-12-17 v1.6 Hooks for auxiliary files (HO)
)
(C:\Users\BryanH\AppData\Local\Programs\MiKTeX\tex/latex/hyperref\nameref.sty
Package: nameref 2023-11-26 v2.56 Cross-referencing by name of section

(C:\Users\BryanH\AppData\Local\Programs\MiKTeX\tex/latex/refcount\refcount.sty
Package: refcount 2019/12/15 v3.6 Data extraction from label references (HO)
)
(C:\Users\BryanH\AppData\Local\Programs\MiKTeX\tex/generic/gettitlestring\getti
tlestring.sty
Package: gettitlestring 2019/12/15 v1.6 Cleanup title references (HO)

(C:\Users\BryanH\AppData\Local\Programs\MiKTeX\tex/latex/kvoptions\kvoptions.st
y
Package: kvoptions 2022-06-15 v3.15 Key value format for package options (HO)
))
\c@section@level=\count299
)
(C:\Users\BryanH\AppData\Local\Programs\MiKTeX\tex/latex/etoolbox\etoolbox.sty
Package: etoolbox 2020/10/05 v2.5k e-TeX tools for LaTeX (JAW)
\etb@tempcnta=\count300
)
\@linkdim=\dimen198
\Hy@linkcounter=\count301
\Hy@pagecounter=\count302
(C:\Users\BryanH\AppData\Local\Programs\MiKTeX\tex/latex/hyperref\pd1enc.def
File: pd1enc.def 2023-11-26 v7.01g Hyperref: PDFDocEncoding definition (HO)
Now handling font encoding PD1 ...
... no UTF-8 mapping file for font encoding PD1
)
(C:\Users\BryanH\AppData\Local\Programs\MiKTeX\tex/generic/intcalc\intcalc.sty
Package: intcalc 2019/12/15 v1.3 Expandable calculations with integers (HO)
)
\Hy@SavedSpaceFactor=\count303
(C:\Users\BryanH\AppData\Local\Programs\MiKTeX\tex/latex/hyperref\puenc.def
File: puenc.def 2023-11-26 v7.01g Hyperref: PDF Unicode definition (HO)
Now handling font encoding PU ...
... no UTF-8 mapping file for font encoding PU
)
Package hyperref Info: Option `colorlinks' set `true' on input line 4064.
Package hyperref Info: Option `bookmarksopen' set `true' on input line 4064.
Package hyperref Info: Option `bookmarksnumbered' set `true' on input line 4064
.
Package hyperref Info: Hyper figures OFF on input line 4181.
Package hyperref Info: Link nesting OFF on input line 4186.
Package hyperref Info: Hyper index ON on input line 4189.
Package hyperref Info: Plain pages OFF on input line 4196.
Package hyperref Info: Backreferencing OFF on input line 4201.
Package hyperref Info: Implicit mode ON; LaTeX internals redefined.
Package hyperref Info: Bookmarks ON on input line 4448.
\c@Hy@tempcnt=\count304
LaTeX Info: Redefining \url on input line 4786.
\XeTeXLinkMargin=\dimen199

(C:\Users\BryanH\AppData\Local\Programs\MiKTeX\tex/generic/bitset\bitset.sty
Package: bitset 2019/12/09 v1.3 Handle bit-vector datatype (HO)

(C:\Users\BryanH\AppData\Local\Programs\MiKTeX\tex/generic/bigintcalc\bigintcal
c.sty
Package: bigintcalc 2019/12/15 v1.5 Expandable calculations on big integers (HO
)
))
\Fld@menulength=\count305
\Field@Width=\dimen256
\Fld@charsize=\dimen257
Package hyperref Info: Hyper figures OFF on input line 6065.
Package hyperref Info: Link nesting OFF on input line 6070.
Package hyperref Info: Hyper index ON on input line 6073.
Package hyperref Info: backreferencing OFF on input line 6080.
Package hyperref Info: Link coloring ON on input line 6083.
Package hyperref Info: Link coloring with OCG OFF on input line 6090.
Package hyperref Info: PDF/A mode OFF on input line 6095.

(C:\Users\BryanH\AppData\Local\Programs\MiKTeX\tex/latex/base\atbegshi-ltx.sty
Package: atbegshi-ltx 2021/01/10 v1.0c Emulation of the original atbegshi
package with kernel methods
)
\Hy@abspage=\count306
\c@Item=\count307
\c@Hfootnote=\count308
)
Package hyperref Info: Driver (autodetected): hpdftex.
 (C:\Users\BryanH\AppData\Local\Programs\MiKTeX\tex/latex/hyperref\hpdftex.def
File: hpdftex.def 2023-11-26 v7.01g Hyperref driver for pdfTeX

(C:\Users\BryanH\AppData\Local\Programs\MiKTeX\tex/latex/base\atveryend-ltx.sty
Package: atveryend-ltx 2020/08/19 v1.0a Emulation of the original atveryend pac
kage
with kernel methods
)
\Fld@listcount=\count309
\c@bookmark@seq@number=\count310

(C:\Users\BryanH\AppData\Local\Programs\MiKTeX\tex/latex/rerunfilecheck\rerunfi
lecheck.sty
Package: rerunfilecheck 2022-07-10 v1.10 Rerun checks for auxiliary files (HO)

(C:\Users\BryanH\AppData\Local\Programs\MiKTeX\tex/generic/uniquecounter\unique
counter.sty
Package: uniquecounter 2019/12/15 v1.4 Provide unlimited unique counter (HO)
)
Package uniquecounter Info: New unique counter `rerunfilecheck' on input line 2
85.
)
\Hy@SectionHShift=\skip67
)
(C:\Users\BryanH\AppData\Local\Programs\MiKTeX\tex/latex/cite\cite.sty
LaTeX Info: Redefining \cite on input line 302.
LaTeX Info: Redefining \nocite on input line 332.
Package: cite 2015/02/27  v 5.5
LaTeX Info: Redefining \cite on input line 441.
)
LaTeX Font Info:    Trying to load font information for OT1+ptm on input line 3
2.

(C:\Users\BryanH\AppData\Local\Programs\MiKTeX\tex/latex/psnfss\ot1ptm.fd
File: ot1ptm.fd 2001/06/04 font definitions for OT1/ptm.
)
(C:\Users\BryanH\AppData\Local\Programs\MiKTeX\tex/latex/l3backend\l3backend-pd
ftex.def
File: l3backend-pdftex.def 2024-01-04 L3 backend support: PDF output (pdfTeX)
\l__color_backend_stack_int=\count311
\l__pdf_internal_box=\box61
)

LaTeX Warning: Unused global option(s):
    [sageV].

(supplementary_information.aux)
\openout1 = `supplementary_information.aux'.

LaTeX Font Info:    Checking defaults for OML/cmm/m/it on input line 32.
LaTeX Font Info:    ... okay on input line 32.
LaTeX Font Info:    Checking defaults for OMS/cmsy/m/n on input line 32.
LaTeX Font Info:    ... okay on input line 32.
LaTeX Font Info:    Checking defaults for OT1/cmr/m/n on input line 32.
LaTeX Font Info:    ... okay on input line 32.
LaTeX Font Info:    Checking defaults for T1/cmr/m/n on input line 32.
LaTeX Font Info:    ... okay on input line 32.
LaTeX Font Info:    Checking defaults for TS1/cmr/m/n on input line 32.
LaTeX Font Info:    ... okay on input line 32.
LaTeX Font Info:    Checking defaults for OMX/cmex/m/n on input line 32.
LaTeX Font Info:    ... okay on input line 32.
LaTeX Font Info:    Checking defaults for U/cmr/m/n on input line 32.
LaTeX Font Info:    ... okay on input line 32.
LaTeX Font Info:    Checking defaults for PD1/pdf/m/n on input line 32.
LaTeX Font Info:    ... okay on input line 32.
LaTeX Font Info:    Checking defaults for PU/pdf/m/n on input line 32.
LaTeX Font Info:    ... okay on input line 32.

(C:\Users\BryanH\AppData\Local\Programs\MiKTeX\tex/context/base/mkii\supp-pdf.m
kii
[Loading MPS to PDF converter (version 2006.09.02).]
\scratchcounter=\count312
\scratchdimen=\dimen258
\scratchbox=\box62
\nofMPsegments=\count313
\nofMParguments=\count314
\everyMPshowfont=\toks45
\MPscratchCnt=\count315
\MPscratchDim=\dimen259
\MPnumerator=\count316
\makeMPintoPDFobject=\count317
\everyMPtoPDFconversion=\toks46
)
(C:\Users\BryanH\AppData\Local\Programs\MiKTeX\tex/latex/epstopdf-pkg\epstopdf-
base.sty
Package: epstopdf-base 2020-01-24 v2.11 Base part for package epstopdf

(C:\Users\BryanH\AppData\Local\Programs\MiKTeX\tex/latex/grfext\grfext.sty
Package: grfext 2019/12/03 v1.3 Manage graphics extensions (HO)
)
Package epstopdf-base Info: Redefining graphics rule for `.eps' on input line 4
85.
Package grfext Info: Graphics extension search list:
(grfext)             [.pdf,.png,.jpg,.mps,.jpeg,.jbig2,.jb2,.PDF,.PNG,.JPG,.JPE
G,.JBIG2,.JB2,.eps]
(grfext)             \AppendGraphicsExtensions on input line 504.

(C:\Users\BryanH\AppData\Local\Programs\MiKTeX\tex/latex/00miktex\epstopdf-sys.
cfg
File: epstopdf-sys.cfg 2021/03/18 v2.0 Configuration of epstopdf for MiKTeX
))
*geometry* driver: auto-detecting
*geometry* detected driver: pdftex
*geometry* verbose mode - [ preamble ] result:
* driver: pdftex
* paper: custom
* layout: <same size as paper>
* layoutoffset:(h,v)=(0.0pt,0.0pt)
* hratio: 1:1
* vratio: 1:1
* modes: twoside asymmetric 
* h-part:(L,W,R)=(51.21497pt, 495.07794pt, 51.21497pt)
* v-part:(T,H,B)=(55.48286pt, 734.0811pt, 55.48288pt)
* \paperwidth=597.50787pt
* \paperheight=845.04684pt
* \textwidth=495.07794pt
* \textheight=734.0811pt
* \oddsidemargin=-21.05502pt
* \evensidemargin=-21.05502pt
* \topmargin=-49.78712pt
* \headheight=12.0pt
* \headsep=21.0pt
* \topskip=10.0pt
* \footskip=30.0pt
* \marginparwidth=65.0pt
* \marginparsep=11.0pt
* \columnsep=12.0pt
* \skip\footins=20.0pt plus 8.0pt
* \hoffset=0.0pt
* \voffset=0.0pt
* \mag=1000
* \@twocolumntrue
* \@twosidetrue
* \@mparswitchfalse
* \@reversemarginfalse
* (1in=72.27pt=25.4mm, 1cm=28.453pt)

Package caption Info: Begin \AtBeginDocument code.
Package caption Info: float package is loaded.
Package caption Info: hyperref package is loaded.
Package caption Info: threeparttable package is loaded.
Package caption Info: End \AtBeginDocument code.
Package hyperref Info: Link coloring ON on input line 32.
(supplementary_information.out) (supplementary_information.out)
\@outlinefile=\write4
\openout4 = `supplementary_information.out'.

LaTeX Font Info:    Trying to load font information for OT1+phv on input line 3
4.

(C:\Users\BryanH\AppData\Local\Programs\MiKTeX\tex/latex/psnfss\ot1phv.fd
File: ot1phv.fd 2020/03/25 scalable font definitions for OT1/phv.
)
LaTeX Font Info:    Font shape `OT1/phv/m/n' will be
(Font)              scaled to size 9.49997pt on input line 34.
LaTeX Font Info:    Font shape `OT1/phv/m/n' will be
(Font)              scaled to size 11.39996pt on input line 34.
LaTeX Font Info:    Font shape `OT1/phv/b/n' will be
(Font)              scaled to size 11.39996pt on input line 34.
LaTeX Font Info:    Trying to load font information for U+lasy on input line 38
.

(C:\Users\BryanH\AppData\Local\Programs\MiKTeX\tex/latex/base\ulasy.fd
File: ulasy.fd 1998/08/17 v2.2e LaTeX symbol font definitions
)
LaTeX Font Info:    Trying to load font information for U+msa on input line 38.


(C:\Users\BryanH\AppData\Local\Programs\MiKTeX\tex/latex/amsfonts\umsa.fd
File: umsa.fd 2013/01/14 v3.01 AMS symbols A
)
LaTeX Font Info:    Trying to load font information for U+msb on input line 38.


(C:\Users\BryanH\AppData\Local\Programs\MiKTeX\tex/latex/amsfonts\umsb.fd
File: umsb.fd 2013/01/14 v3.01 AMS symbols B
)
LaTeX Font Info:    Font shape `U/lasy/b/n' in size <7> not available
(Font)              Font shape `U/lasy/m/n' tried instead on input line 50.
LaTeX Font Info:    Font shape `U/lasy/b/n' in size <5> not available
(Font)              Font shape `U/lasy/m/n' tried instead on input line 50.
LaTeX Font Info:    Font shape `OT1/phv/m/n' will be
(Font)              scaled to size 8.54997pt on input line 127.
LaTeX Font Info:    Font shape `OT1/phv/b/n' will be
(Font)              scaled to size 8.54997pt on input line 127.

Overfull \hbox (1.04472pt too wide) in paragraph at lines 135--253
 [][] 
 []

LaTeX Font Info:    Font shape `OT1/phv/m/it' in size <10> not available
(Font)              Font shape `OT1/phv/m/sl' tried instead on input line 264.
LaTeX Font Info:    Font shape `OT1/phv/m/sl' will be
(Font)              scaled to size 9.49997pt on input line 264.
LaTeX Font Info:    Font shape `OT1/phv/m/it' in size <7> not available
(Font)              Font shape `OT1/phv/m/sl' tried instead on input line 264.
LaTeX Font Info:    Font shape `OT1/phv/m/sl' will be
(Font)              scaled to size 6.64998pt on input line 264.
[1{C:/Users/BryanH/AppData/Local/MiKTeX/fonts/map/pdftex/pdftex.map}{C:/Users/B
ryanH/AppData/Local/Programs/MiKTeX/fonts/enc/dvips/base/8r.enc}


]
Underfull \vbox (badness 10000) has occurred while \output is active []


Underfull \vbox (badness 10000) has occurred while \output is active []

 [2]
[3] [4]

LaTeX Warning: No positions in optional float specifier.
               Default added (so using `!tbp') on input line 299.

<Pic/ace_SD_V5.png, id=183, 463.7325pt x 802.49812pt>
File: Pic/ace_SD_V5.png Graphic file (type png)
<use Pic/ace_SD_V5.png>
Package pdftex.def Info: Pic/ace_SD_V5.png  used on input line 300.
(pdftex.def)             Requested size: 232.68723pt x 402.6685pt.

LaTeX Warning: No positions in optional float specifier.
               Default added (so using `!tbp') on input line 305.

<Pic/ace_RMSE_V5.png, id=184, 463.7325pt x 800.9925pt>
File: Pic/ace_RMSE_V5.png Graphic file (type png)
<use Pic/ace_RMSE_V5.png>
Package pdftex.def Info: Pic/ace_RMSE_V5.png  used on input line 306.
(pdftex.def)             Requested size: 232.68723pt x 401.91302pt.

LaTeX Warning: No positions in optional float specifier.
               Default added (so using `!tbp') on input line 311.

<Pic/ben_SD_V5.png, id=185, 468.24937pt x 807.015pt>
File: Pic/ben_SD_V5.png Graphic file (type png)
<use Pic/ben_SD_V5.png>
Package pdftex.def Info: Pic/ben_SD_V5.png  used on input line 312.
(pdftex.def)             Requested size: 232.68723pt x 401.03139pt.

LaTeX Warning: No positions in optional float specifier.
               Default added (so using `!tbp') on input line 317.

<Pic/ben_RMSE_V5.png, id=186, 462.97969pt x 800.9925pt>
File: Pic/ben_RMSE_V5.png Graphic file (type png)
<use Pic/ben_RMSE_V5.png>
Package pdftex.def Info: Pic/ben_RMSE_V5.png  used on input line 318.
(pdftex.def)             Requested size: 232.68723pt x 402.57303pt.

LaTeX Warning: No positions in optional float specifier.
               Default added (so using `!tbp') on input line 323.

<Pic/polymer_SD_V5.png, id=187, 420.06938pt x 808.52063pt>
File: Pic/polymer_SD_V5.png Graphic file (type png)
<use Pic/polymer_SD_V5.png>
Package pdftex.def Info: Pic/polymer_SD_V5.png  used on input line 324.
(pdftex.def)             Requested size: 232.68723pt x 447.85834pt.

LaTeX Warning: No positions in optional float specifier.
               Default added (so using `!tbp') on input line 331.

<Pic/polymer_RMSE_V5.png, id=188, 450.9347pt x 809.27344pt>
File: Pic/polymer_RMSE_V5.png Graphic file (type png)
<use Pic/polymer_RMSE_V5.png>
Package pdftex.def Info: Pic/polymer_RMSE_V5.png  used on input line 332.
(pdftex.def)             Requested size: 232.68723pt x 417.60165pt.
[5 <./Pic/ace_SD_V5.png> <./Pic/ace_RMSE_V5.png>] [6 <./Pic/ben_SD_V5.png> <./P
ic/ben_RMSE_V5.png>] [7 <./Pic/polymer_SD_V5.png> <./Pic/polymer_RMSE_V5.png>]

LaTeX Warning: No positions in optional float specifier.
               Default added (so using `tbp') on input line 350.

<Pic/error_acev3.png, id=209, 4233.8175pt x 8124.3525pt>
File: Pic/error_acev3.png Graphic file (type png)
<use Pic/error_acev3.png>
Package pdftex.def Info: Pic/error_acev3.png  used on input line 351.
(pdftex.def)             Requested size: 297.04977pt x 570.00247pt.

LaTeX Warning: No positions in optional float specifier.
               Default added (so using `tbp') on input line 357.

<Pic/error_benv3.png, id=222, 4218.76125pt x 8097.25125pt>
File: Pic/error_benv3.png Graphic file (type png)
<use Pic/error_benv3.png>
Package pdftex.def Info: Pic/error_benv3.png  used on input line 358.
(pdftex.def)             Requested size: 297.04977pt x 570.07791pt.

LaTeX Warning: No positions in optional float specifier.
               Default added (so using `tbp') on input line 366.

<Pic/error_polymerv3.png, id=224, 4233.8175pt x 6124.8825pt>
File: Pic/error_polymerv3.png Graphic file (type png)
<use Pic/error_polymerv3.png>
Package pdftex.def Info: Pic/error_polymerv3.png  used on input line 367.
(pdftex.def)             Requested size: 297.04977pt x 429.72017pt.
[8

]
Underfull \vbox (badness 10000) has occurred while \output is active []


Underfull \vbox (badness 10000) has occurred while \output is active []

 [9 <./Pic/error_acev3.png>]
Underfull \vbox (badness 10000) has occurred while \output is active []

 [10 <./Pic/error_benv3.png>]
Underfull \vbox (badness 10000) has occurred while \output is active []


LaTeX Warning: No positions in optional float specifier.
               Default added (so using `tbp') on input line 403.

<Pic/dispersion_4.png, id=251, 4131.435pt x 4408.47pt>
File: Pic/dispersion_4.png Graphic file (type png)
<use Pic/dispersion_4.png>
Package pdftex.def Info: Pic/dispersion_4.png  used on input line 404.
(pdftex.def)             Requested size: 247.53897pt x 264.09319pt.

Overfull \hbox (6.0pt too wide) in paragraph at lines 404--405
 [][] 
 []


LaTeX Warning: Reference `eq:x to v 2' on page 11 undefined on input line 409.

[11 <./Pic/error_polymerv3.png>]

LaTeX Warning: No positions in optional float specifier.
               Default added (so using `tbp') on input line 411.

<Pic/dispersion_error_result_2.png, id=265, 1445.4pt x 724.1454pt>
File: Pic/dispersion_error_result_2.png Graphic file (type png)
<use Pic/dispersion_error_result_2.png>
Package pdftex.def Info: Pic/dispersion_error_result_2.png  used on input line 
412.
(pdftex.def)             Requested size: 247.53897pt x 124.00914pt.

Overfull \hbox (6.0pt too wide) in paragraph at lines 412--413
 [][] 
 []

(supplementary_information.bbl [12 <./Pic/dispersion_4.png> <./Pic/dispersion_e
rror_result_2.png (PNG copy)>]
Underfull \hbox (badness 10000) in paragraph at lines 174--178
[]\OT1/ptm/m/n/10 ASTM E1840-96(2014).  Stan-dard guide
 []


Underfull \hbox (badness 10000) in paragraph at lines 174--178
\OT1/ptm/m/n/10 for Raman Shift stan-dards for spec-trom-e-ter
 []

) [13] (supplementary_information.aux)
 ***********
LaTeX2e <2023-11-01> patch level 1
L3 programming layer <2024-01-04>
 ***********


LaTeX Warning: There were undefined references.

Package rerunfilecheck Info: File `supplementary_information.out' has not chang
ed.
(rerunfilecheck)             Checksum: B7F20861A74F52E9547419153872F6D1;1383.
 ) 
Here is how much of TeX's memory you used:
 13820 strings out of 474485
 224813 string characters out of 5743262
 1979542 words of memory out of 5000000
 35775 multiletter control sequences out of 15000+600000
 584780 words of font info for 88 fonts, out of 8000000 for 9000
 1141 hyphenation exceptions out of 8191
 75i,26n,79p,4326b,576s stack positions out of 10000i,1000n,20000p,200000b,200000s
<C:/Users/BryanH/AppData/Local/Programs/MiKTeX/fonts/type1/public/amsfonts/cm
extra/cmbsy7.pfb><C:/Users/BryanH/AppData/Local/Programs/MiKTeX/fonts/type1/pub
lic/amsfonts/cm/cmbx10.pfb><C:/Users/BryanH/AppData/Local/Programs/MiKTeX/fonts
/type1/public/amsfonts/cm/cmbx7.pfb><C:/Users/BryanH/AppData/Local/Programs/MiK
TeX/fonts/type1/public/amsfonts/cm/cmex10.pfb><C:/Users/BryanH/AppData/Local/Pr
ograms/MiKTeX/fonts/type1/public/amsfonts/cm/cmmi10.pfb><C:/Users/BryanH/AppDat
a/Local/Programs/MiKTeX/fonts/type1/public/amsfonts/cm/cmmi5.pfb><C:/Users/Brya
nH/AppData/Local/Programs/MiKTeX/fonts/type1/public/amsfonts/cm/cmmi7.pfb><C:/U
sers/BryanH/AppData/Local/Programs/MiKTeX/fonts/type1/public/amsfonts/cm/cmr10.
pfb><C:/Users/BryanH/AppData/Local/Programs/MiKTeX/fonts/type1/public/amsfonts/
cm/cmr5.pfb><C:/Users/BryanH/AppData/Local/Programs/MiKTeX/fonts/type1/public/a
msfonts/cm/cmr7.pfb><C:/Users/BryanH/AppData/Local/Programs/MiKTeX/fonts/type1/
public/amsfonts/cm/cmsy10.pfb><C:/Users/BryanH/AppData/Local/Programs/MiKTeX/fo
nts/type1/public/amsfonts/cm/cmsy7.pfb><C:/Users/BryanH/AppData/Local/Programs/
MiKTeX/fonts/type1/urw/helvetic/uhvb8a.pfb><C:/Users/BryanH/AppData/Local/Progr
ams/MiKTeX/fonts/type1/urw/helvetic/uhvr8a.pfb><C:/Users/BryanH/AppData/Local/P
rograms/MiKTeX/fonts/type1/urw/helvetic/uhvro8a.pfb><C:/Users/BryanH/AppData/Lo
cal/Programs/MiKTeX/fonts/type1/urw/times/utmb8a.pfb><C:/Users/BryanH/AppData/L
ocal/Programs/MiKTeX/fonts/type1/urw/times/utmr8a.pfb><C:/Users/BryanH/AppData/
Local/Programs/MiKTeX/fonts/type1/urw/times/utmri8a.pfb>
Output written on supplementary_information.pdf (13 pages, 5639001 bytes).
PDF statistics:
 375 PDF objects out of 1000 (max. 8388607)
 70 named destinations out of 1000 (max. 500000)
 96 words of extra memory for PDF output out of 10000 (max. 10000000)
