# Supplementary material for: Wavenumber Calibration Protocol for Raman Spectrometers Using Physical Modelling and a Fast Search Algorithm
Source: Appl Spectrosc. 2024 Jun 2;78(8):790–805. doi: 10.1177/00037028241254847 (PMC11340246; doi:10.1177/00037028241254847)
Supplement: sj-zip-1-asp-10.1177_00037028241254847 - Supplemental material for Wavenumber Calibration Protocol for Raman Spectrometers Using Physical Modelling and a Fast Search Algorithm [file sj-zip-1-asp-10.1177_00037028241254847.zip › ASP-23-0305.R1_Hennelly_Supplemental_Material/supplementary_information.blg]

This is BibTeX, Version 0.99d
Capacity: max_strings=200000, hash_size=200000, hash_prime=170003
The top-level auxiliary file: supplementary_information.aux
Reallocating 'name_of_file' (item size: 1) to 6 items.
The style file: SageV.bst
Reallocating 'name_of_file' (item size: 1) to 14 items.
Database file #1: myexample.bib
Repeated entry---line 396 of file myexample.bib
 : @article{berg2006wavenumber
 :                            ,
I'm skipping whatever remains of this entry
Repeated entry---line 756 of file myexample.bib
 : @inproceedings{liu2018investigation
 :                                    ,
I'm skipping whatever remains of this entry
Repeated entry---line 908 of file myexample.bib
 : @inproceedings{liu2018investigation
 :                                    ,
I'm skipping whatever remains of this entry
You've used 33 entries,
            2484 wiz_defined-function locations,
            756 strings with 10983 characters,
and the built_in function-call counts, 34353 in all, are:
= -- 3968
> -- 344
< -- 6
+ -- 172
- -- 86
* -- 2203
:= -- 3127
add.period$ -- 102
call.type$ -- 33
change.case$ -- 40
chr.to.int$ -- 0
cite$ -- 33
duplicate$ -- 4262
empty$ -- 2954
format.name$ -- 112
if$ -- 7461
int.to.chr$ -- 0
int.to.str$ -- 33
missing$ -- 315
newline$ -- 174
num.names$ -- 33
pop$ -- 2009
preamble$ -- 1
purify$ -- 0
quote$ -- 0
skip$ -- 289
stack$ -- 0
substring$ -- 5181
swap$ -- 804
text.length$ -- 6
text.prefix$ -- 0
top$ -- 0
type$ -- 0
warning$ -- 0
while$ -- 202
width$ -- 35
write$ -- 368
(There were 3 error messages)
